# Supplementary material for: Affinity- and Format-Dependent Pharmacokinetics of 89Zr-Labeled Albumin-Binding VHH Constructs
Source: Pharmaceuticals (Basel). 2026 Jan 9;19(1):120. doi: 10.3390/ph19010120 (PMC12845014; doi:10.3390/ph19010120)
Supplement: Supplementary file 1 [file pharmaceuticals-19-00120-s001.zip]

Archive with 1 entries (1 files):
- pharmaceuticals-4038469-supplementary.pdf
